# Supplementary material for: A Multielectrode Array-Based Recording System for Analyzing Ultrasound-Driven Neural Responses in Brain Slices in vitro
Source: Front Neurosci. 2022 Feb 22;16:824142. doi: 10.3389/fnins.2022.824142 (PMC8902160; doi:10.3389/fnins.2022.824142)
Supplement: Supplementary file 1 [file Data_Sheet_1.zip]

Archive with 8 entries (8 files):
- Furukawa_FiNS_20220204/CADimage1_Waveguide.jpg
- Furukawa_FiNS_20220204/CADimage2_transducer_base.jpg
- Furukawa_FiNS_20220204/CADimage3_MEA_stage.jpg
- Furukawa_FiNS_20220204/FileList_SupplementaryMaterial.pdf
- Furukawa_FiNS_20220204/MED system_waveguide_config.mph
- Furukawa_FiNS_20220204/Presentation_COMSOL_setup_20220202.pdf
- Furukawa_FiNS_20220204/SupplementaryFigures_20220125.pdf
- Furukawa_FiNS_20220204/SupplementaryTables_20220125.pdf
